# Supplementary material for: Age-differential sexual dimorphism in CHD8-S62X-mutant mouse behaviors
Source: Front Mol Neurosci. 2022 Oct 25;15:1022306. doi: 10.3389/fnmol.2022.1022306 (PMC9641250; doi:10.3389/fnmol.2022.1022306)
Supplement: SUPPLEMENTARY TABLE 1 — Statistical details. [file Table_1.XLSX]

## Sheet: Sheet1
Table S1. Statistical details.
Figure		Assay Performed	Parameter (Unit)	Comparison WT vs HT						Descriptive Statistics	Statistical Analysis				Column Statistics
				Independent Variables			Age	n (animals)	Sex	Average ± SEM	Statistical Test	Significance			D'Agostino & Pearson normality test	Shapiro-Wilk normality test
1	C	Body weight	Body weight (g)				19 ~ 20 weeks	WT = 10 animals HT = 10 animals	Male	WT = 34.46 ± 0.63	Two-way ANOVA; Holm-Sidak's multiple comparison test	Interaction; F (1, 33) = 5.76, p = 0.0222* Sex; F (1, 33) = 268.4, p < 0.0001 Genotype; F(1, 33) = 2.39, p = 0.1316		mWT v mHT, p = 0.0127, *
										HT = 32.03 ± 0.75				fWT v fHT, p = 0.5657, ns
								WT = 8 animals HT = 9 animals	Female	WT = 22.90 ± 0.53
										HT = 23.43 ± 0.41
	D	Western blotting	Epression level (HT/WT)				P15	WT = 3 animals HT = 3 animals	Male	HT = 0.53 ± 0.04	Two-way ANOVA	Interaction; F (1, 8) = 0.3447, p = 0.5733 Sex; F (1, 8) = 0.3447, p = 0.5733 Genotype; F(1, 8) = 340.6, p < 0.0001
								WT = 3 animals HT = 3 animals	Female	HT = 0.56 ± 0.03
	F	A-P length	A-P length (cm)				19 ~ 20 weeks	WT = 8 animals HT = 11 animals	Male	WT = 0.705 ± 0.011	Two-way ANOVA	Interaction; F (1, 32) = 0.0169, p = 0.8973 Sex; F (1, 32) = 1.309, p = 0.2611 Genotype; F(1, 32) = 0.5091, p = 0.4807
										HT = 0.711 ± 0.009
								WT = 8 animals HT = 9 animals	Female	WT = 0.715 ± 0.011
										HT = 0.724 ± 0.011
		Cortical length	Cortical length (cm)					WT = 8 animals HT = 11 animals	Male	WT = 1.030 ± 0.006	Two-way ANOVA	Interaction; F (1, 32) = 0.8225, p = 0.3712 Sex; F (1, 32) = 0.9227, p = 0.3440 Genotype; F(1, 32) = 0.0682, p = 0.7956
										HT = 1.033 ± 0.004
								WT = 8 animals HT = 9 animals	Female	WT = 1.039 ± 0.004
										HT = 1.034 ± 0.005
		Cortical area	Cortical area (cm2)					WT = 8 animals HT = 11 animals	Male	WT = 0.444 ± 0.012	Two-way ANOVA	Interaction; F (1, 32) = 0.0484, p = 0.8273 Sex; F (1, 32) = 0.1209, p = 0.7303 Genotype; F(1, 32) = 0.0171, p = 0.8967
										HT = 0.444 ± 0.005
								WT = 8 animals HT = 9 animals	Female	WT = 0.443 ± 0.006
										HT = 0.440 ± 0.004
		Brain weight	Brain weight (g)					WT = 7 animals HT = 7 animals	Male	WT = 0.527 ± 0.009	Two-way ANOVA	Interaction; F (1, 22) = 0.0004, p = 0.9850 Sex; F (1, 22) = 0.0428, p = 0.8380 Genotype; F(1, 22) = 0.0615, p = 0.8064
										HT = 0.525 ± 0.005
								WT = 6 animals HT = 6 animals	Female	WT = 0.529 ± 0.008
										HT = 0.527 ± 0.005
2	A	Pup Ultrasonic vocalization	Latency to first call (s)				P5	WT =18 animals HT = 6 animals	Male	WT = 17.53 ± 5.49	Two-way ANOVA	Interaction; F (1, 46) = 0.4210, p = 0.5197 Sex; F (1, 46) = 3.460, p = 0.0693 Genotype; F(1, 46) = 0.0004, p = 0.9837
										HT = 10.60 ± 4.73
								WT = 10 animals HT = 6 animals	Female	WT = 30.88 ± 11.34
										HT = 38.25 ± 23.10
							P7	WT = 22 animals HT = 17 animals	Male	WT = 15.10 ± 3.27	Two-way ANOVA	Interaction; F (1, 66) = 2.340, p = 0.1308 Sex; F (1, 66) = 0.5314, p = 0.4686 Genotype; F(1, 66) = 0.0310, p = 0.8607
										HT = 24.76 ± 8.41
								WT = 24 animals HT = 7 animals	Female	WT = 20.81 ± 6.16
										HT = 8.64 ± 5.86
							P9	WT = 22 animals HT = 15 animals	Male	WT = 33.90 ± 10.22	Two-way ANOVA	Interaction; F (1, 66) = 0.2814, p = 0.5976 Sex; F (1, 66) = 0.0006, p = 0.9800 Genotype; F(1, 66) = 3.151, p = 0.0805
										HT = 7.35 ± 3.58
								WT = 25 animals HT = 8 animals	Female	WT = 27.50 ± 11.09
										HT = 13.17 ± 5.32
							P11	WT = 21 animals HT = 17 animals	Male	WT = 51.82 ± 14.70	Two-way ANOVA	Interaction; F (1, 68) = 0.7671, p = 0.3842 Sex; F (1, 68) = 0.3740, p = 0.5429 Genotype; F(1, 68) = 3.930, p = 0.0515
										HT = 15.99 ± 9.20
								WT = 26 animals HT = 8 animals	Female	WT = 33.17 ± 7.97
										HT = 19.30 ± 7.70
	B		Call number (count)				P5	WT =18 animals HT = 6 animals	Male	WT = 296.94 ± 39.38	Two-way ANOVA	Interaction; F (1, 46) = 0.2740, p = 0.6032 Sex; F (1, 46) = 2.183, p = 0.1463 Genotype; F(1, 46) = 0.0019, p = 0.9657
										HT = 324.50 ± 55.26
								WT = 10 animals HT = 6 animals	Female	WT = 242.19 ± 49.75
										HT = 209.67 ± 87.89
							P7	WT = 22 animals HT = 17 animals	Male	WT = 315.41 ± 36.64	Two-way ANOVA	Interaction; F (1, 66) = 1.533, p = 0.2200 Sex; F (1, 66) = 0.0105, p = 0.9189 Genotype; F(1, 66) = 0.4436, p = 0.5077
										HT = 289.12 ± 45.72
								WT = 24 animals HT = 7 animals	Female	WT = 263.21 ± 31.69
										HT = 350.71 ± 66.71
							P9	WT = 22 animals HT = 15 animals	Male	WT = 214.41 ± 23.28	Two-way ANOVA	Interaction; F (1, 66) = 0.7028, p = 0.4049 Sex; F (1, 66) = 0.0262, p = 0.8720 Genotype; F(1, 66) = 0.0592, p = 0.8086
										HT = 237.47 ± 42.20
								WT = 25 animals HT = 8 animals	Female	WT = 253.16 ± 34.49
										HT = 211.25 ± 40.64
							P11	WT = 21 animals HT = 17 animals	Male	WT = 117.67 ± 17.65	Two-way ANOVA	Interaction; F (1, 68) = 0.6830, p = 0.4114 Sex; F (1, 68) = 0.2134, p = 0.6456 Genotype; F(1, 68) = 0.4491, p = 0.5050
										HT = 122.77 ± 23.31
								WT = 26 animals HT = 8 animals	Female	WT = 159.69 ± 34.25
										HT = 110.88 ± 23.68
	C		Dutration of each call (s)				P5	WT =18 animals HT = 6 animals	Male	WT = 0.025 ± 0.001	Two-way ANOVA	Interaction; F (1, 46) = 1.391, p = 0.2443 Sex; F (1, 46) = 0.5313, p = 0.4697 Genotype; F(1, 46) = 0.9183, p = 0.3429
										HT = 0.020 ± 0.003
								WT = 10 animals HT = 6 animals	Female	WT = 0.020 ± 0.002
										HT = 0.021 ± 0.003
							P7	WT = 22 animals HT = 17 animals	Male	WT = 0.026 ± 0.002	Two-way ANOVA	Interaction; F (1, 66) = 0.8425, p = 0.3620 Sex; F (1, 66) = 0.3436, p = 0.5598 Genotype; F(1, 66) = 0.6515, p = 0.4225
										HT = 0.026 ± 0.003
								WT = 24 animals HT = 7 animals	Female	WT = 0.025 ± 0.003
										HT = 0.030 ± 0.005
							P9	WT = 22 animals HT = 15 animals	Male	WT = 0.018 ± 0.002	Two-way ANOVA	Interaction; F (1, 66) = 0.2624, p = 0.6102 Sex; F (1, 66) = 0.0210, p = 0.8853 Genotype; F(1, 66) = 0.0069, p = 0.9341
										HT = 0.019 ± 0.002
								WT = 25 animals HT = 8 animals	Female	WT = 0.019 ± 0.002
										HT = 0.018 ± 0.002
							P11	WT = 21 animals HT = 17 animals	Male	WT = 0.012 ± 0.001	Two-way ANOVA	Interaction; F (1, 68) = 3.695, p = 0.0588 Sex; F (1, 68) = 0.4419, p = 0.5084 Genotype; F(1, 68) = 0.3618, p = 0.5495
										HT = 0.018 ± 0.002
								WT = 26 animals HT = 8 animals	Female	WT = 0.015 ± 0.002
										HT = 0.012 ± 0.001
	D		Total call duration (s)				P5	WT =18 animals HT = 6 animals	Male	WT = 7.46 ± 1.22	Two-way ANOVA	Interaction; F (1, 46) = 0.0439, p = 0.8350 Sex; F (1, 46) = 0.9530, p = 0.3341 Genotype; F(1, 46) = 0.1796, p = 0.6737
										HT = 7.09 ± 1.62
								WT = 10 animals HT = 6 animals	Female	WT = 6.13 ± 1.51
										HT = 5.03 ± 2.58
							P7	WT = 22 animals HT = 17 animals	Male	WT = 8.73 ± 1.18	Two-way ANOVA	Interaction; F (1, 66) = 2.053, p = 0.1566 Sex; F (1, 66) = 0.3381, p = 0.5629 Genotype; F(1, 66) = 1.677, p = 0.1999
										HT = 8.50 ± 1.59
								WT = 24 animals HT = 7 animals	Female	WT = 7.33 ± 1.21
										HT = 11.81 ± 2.78
							P9	WT = 22 animals HT = 15 animals	Male	WT = 4.36 ± 0.71	Two-way ANOVA	Interaction; F (1, 66) = 1.040, p = 0.3115 Sex; F (1, 66) = 0.0098, p = 0.9215 Genotype; F(1, 66) = 0.0865, p = 0.7696
										HT = 5.21 ± 1.33
								WT = 25 animals HT = 8 animals	Female	WT = 5.68 ± 1.04
										HT = 4.13 ± 1.21
							P11	WT = 21 animals HT = 17 animals	Male	WT = 1.50 ± 0.28	Two-way ANOVA	Interaction; F (1, 68) = 2.609, p = 0.1109 Sex; F (1, 68) = 0.1232, p = 0.7267 Genotype; F(1, 68) = 0.1548, p = 0.6953
										HT = 2.80 ± 0.97
								WT = 26 animals HT = 8 animals	Female	WT = 3.59 ± 1.13
										HT = 1.45 ± 0.47
	E		Call Frequency (kHz)				P5	WT =18 animals HT = 6 animals	Male	WT = 74.70 ± 1.39	Two-way ANOVA	Interaction; F (1, 46) = 2.003, p = 0.1638 Sex; F (1, 46) = 0.9558, p = 0.3334 Genotype; F(1, 46) = 0.2241, p = 0.6382
										HT = 78.14 ± 2.13
								WT = 10 animals HT = 6 animals	Female	WT = 75.50 ± 1.45
										HT = 73.78 ± 1.74
							P7	WT = 22 animals HT = 17 animals	Male	WT = 79.80 ± 1.03	Two-way ANOVA	Interaction; F (1, 66) = 0.8351, p = 0.3641 Sex; F (1, 66) = 0.5153, p = 0.4754 Genotype; F(1, 66) = 0.6319, p = 0.4295
										HT = 80.00 ± 1.70
								WT = 24 animals HT = 7 animals	Female	WT = 80.11 ± 1.28
										HT = 77.32 ± 2.50
							P9	WT = 22 animals HT = 15 animals	Male	WT = 82.75 ± 8.18	Two-way ANOVA	Interaction; F (1, 66) = 0.2515, p = 0.6177 Sex; F (1, 66) = 0.3226, p = 0.5720 Genotype; F(1, 66) = 0.0379, p = 0.8463
										HT = 82.37 ± 1.37
								WT = 25 animals HT = 8 animals	Female	WT = 82.83 ± 9.94
										HT = 83.68 ± 1.53
							P11	WT = 21 animals HT = 17 animals	Male	WT = 82.46 ± 0.97	Two-way ANOVA	Interaction; F (1, 68) = 0.0015, p = 0.9696 Sex; F (1, 68) = 0.3124, p = 0.5780 Genotype; F(1, 68) = 1.310, p = 0.2563
										HT = 84.11 ± 1.51
								WT = 26 animals HT = 8 animals	Female	WT = 83.24± 1.27
										HT = 85.01 ± 1.81
	F		Call loudness (dB)				P5	WT =18 animals HT = 6 animals	Male	WT = 36.69 ± 1.06	Two-way ANOVA	Interaction; F (1, 46) = 1.263, p = 0.2668 Sex; F (1, 46) = 0.0100, p = 0.9209 Genotype; F(1, 46) = 1.325, p = 0.2557
										HT = 40.65 ± 1.08
								WT = 10 animals HT = 6 animals	Female	WT = 38.82 ± 1.95
										HT = 38.87 ± 1.69
							P7	WT = 22 animals HT = 17 animals	Male	WT = 38.06 ± 0.96	Two-way ANOVA	Interaction; F (1, 66) = 1.798, p = 0.1846 Sex; F (1, 66) = 0.9018, p = 0.3458 Genotype; F(1, 66) = 0.0903, p = 0.7648
										HT = 40.14 ± 0.88
								WT = 24 animals HT = 7 animals	Female	WT = 38.55 ± 1.12
										HT = 37.23 ± 1.92
							P9	WT = 22 animals HT = 15 animals	Male	WT = 40.46 ± 0.87	Two-way ANOVA	Interaction; F (1, 66) = 0.00002, p = 0.9967 Sex; F (1, 66) = 1.377, p = 0.2448 Genotype; F(1, 66) = 1.029, p = 0.3142
										HT = 41.69 ± 1.51
								WT = 25 animals HT = 8 animals	Female	WT = 39.05 ± 0.84
										HT = 40.27 ± 1.50
							P11	WT = 21 animals HT = 17 animals	Male	WT = 41.06 ± 1.00	Two-way ANOVA	Interaction; F (1, 68) = 0.0207, p = 0.8860 Sex; F (1, 68) = 0.1841, p = 0.6693 Genotype; F(1, 68) = 0.0579, p = 0.8106
										HT = 41.18 ± 1.14
								WT = 26 animals HT = 8 animals	Female	WT = 40.35 ± 0.94
										HT = 40.82 ± 1.85
3	A	Juvenile Open field test	Distance moved (m)				P24	WT = 22 animals HT = 15 animals	Male	WT = 56.61 ± 1.78	Two-way ANOVA; Mann-Whitney test	Interaction; F (1, 53) = 0.0057, p = 0.9403 Sex; F (1, 53) = 0.5898 p = 0.4459 Genotype; F (1, 53) = 11 , p = 0.0017		Mann-Whitney test; mWT v mHT, p = 0.0078#	p=0.3174	p=0.0464*
										HT = 47.57 ± 2.39				Mann-Whitney test; fWT v fHT, p = 0.1348, ns	p=0.7185	p=0.8271
								WT = 13 animals HT = 7 animals	Female	WT = 54.36 ± 2.78					p=0.2079	p=0.1389
										HT = 45.73 ± 3.99					N too small	N too small
			Center time (s)					WT = 22 animals HT = 15 animals	Male	WT = 64.33 ± 7.16	Two-way ANOVA	Interaction; F (1, 53) = 0.7434, p = 0.3925 Sex; F (1, 53) = 0.0790 p = 0.7797 Genotype; F (1, 53) = 1.65 , p = 0.2045
										HT = 60.03 ± 10.19
								WT = 13 animals HT = 7 animals	Female	WT = 75.97 ± 10.51
										HT = 54.11 ± 9.15
	B	Juvenile play	Play duration (s)				P22	WT = 12 animals HT = 11 animals	Male	WT = 48.65 ± 6.56	Two-way ANOVA	Interaction; F (1, 34) = 2.459, p = 0.1261 Sex; F (1, 34) = 2.042, p = 0.1621 Genotype; F(1, 34) = 2.897, p = 0.0979
										HT = 86.76 ± 16.39
								WT = 8 animals HT = 7 animals	Female	WT = 50.27 ± 5.77
										HT = 51.83 ± 10.56
	C	Elevated plus maze	Time spent in each arm (s)	Open arm			P26	WT = 9 animals HT = 9 animals	Male	WT = 82.99 ± 9.31	Two-way ANOVA	Interaction; F (1, 32) = 0.0842, p = 0.7736 Sex; F (1, 32) = 0.8884, p = 0.3530 Genotype; F (1, 32) = 0.2825, p = 0.5987
										HT = 80.43 ± 12.80
								WT = 9 animals HT = 9 animals	Female	WT = 96.01 ± 9.05
										HT = 87.33 ± 10.67
				Closed arm				WT = 9 animals HT = 9 animals	Male	WT = 407.71 ± 18.18	Two-way ANOVA	Interaction; F (1, 32) = 0.0437, p = 0.8357 Sex; F (1, 32) = 2.423, p = 0.1294 Genotype; F (1, 32) = 3.766, p = 0.0612
										HT = 435.61 ± 16.86
								WT = 9 animals HT = 9 animals	Female	WT = 379.27 ± 16.32
										HT = 413.90 ± 12.54
			Total distance moved (m)					WT = 9 animals HT = 9 animals	Male	WT = 17.50 ± 1.04	Two-way ANOVA	Interaction; F (1, 32) = 0.5548, p = 0.4618 Sex; F (1, 32) = 0.0253, p = 0.8746 Genotype; F (1, 32) = 3.175, p = 0.0843
										HT = 16.46 ± 0.94
								WT = 9 animals HT = 9 animals	Female	WT = 18.09 ± 1.06
										HT = 15.56 ± 0.96
	D	Light/dark chamber	Time in light chamber (s)				P28	WT = 11 animals HT = 12 animals	Male	WT = 467.85 ± 48.70	Two-way ANOVA	Interaction; F (1, 43) = 1.570, p = 0.2170 Sex; F (1, 43) = 2.624e-006, p = 0.9987 Genotype; F (1, 43) = 0.0278, p = 0.8683
										HT = 510.19 ± 28.94
								WT = 12 animals HT = 12 animals	Female	WT = 516.76 ± 31.89
										HT = 461.41 ± 44.46
			Distance moved in light (m)					WT = 11 animals HT = 12 animals	Male	WT = 17.11 ± 1.71	Two-way ANOVA	Interaction; F (1, 43) = 0.8409, p = 0.3643 Sex; F (1, 43) = 0.3110, p = 0.5800 Genotype; F (1, 43) = 0.0446, p = 0.8338
										HT = 18.22 ± 0.88
								WT = 12 animals HT = 12 animals	Female	WT = 19.43 ± 1.71
										HT = 17.65 ± 1.83
	E	Phase 1 Nest homing	Time spent in quadrant (s)	Empty1 quadrant			P19	Male WT = 22 animals HT = 17 animals Female WT = 18 animals HT = 14 animals	Male	WT = 14.97 ± 2.70	Two-way ANOVA	Interaction; F (3, 148) = 0.4071, p = 0.7481 Target; F (3, 148) = 148.8, p < 0.0001*** Genotype; F (1, 148) = 0.0090, p = 0.9244
										HT = 20.21 ± 4.12
				Nest quadrant						WT = 114.80 ± 8.78
										HT = 113.935 ± 7.82
				Fresh quadrant						WT = 31.43 ± 6.15
										HT = 24.64 ± 4.46
				Empty2 quadrant						WT = 13.22 ± 2.23
										HT = 14.15 ± 2.24
				Empty1 quadrant					Female	WT = 16.61± 3.01	Two-way ANOVA	Interaction; F (3, 120) = 0.0467, p = 0.9866 Target; F (3, 120) = 138.1, p < 0.0001*** Genotype; F (1, 120) = 0.0780, p = 0.7806
										HT = 14.13 ± 2.43
				Nest quadrant						WT = 119.23 ± 9.76
										HT = 118.80 ± 9.04
				Fresh quadrant						WT = 24.32 ± 5.27
										HT = 25.38 ± 6.92
				Empty2 quadrant						WT = 15.61 ± 3.68
										HT = 12.65 ± 2.43
			Nest-Fresh Preference index						Male	WT = 0.55 ± 0.08	Two-way ANOVA	Interaction; F (1, 67) = 0.1850, p = 0.6685 Sex; F (1, 67) = 0.2868, p = 0.5940 Genotype; F(1, 67) = 0.3070, p = 0.5814
										HT = 0.63 ± 0.06
									Female	WT = 0.63 ± 0.08
										HT = 0.64 ± 0.09
		Phase 2 Mother seeking	Time spent in quadrant (s)	Mother quadrant				Male WT = 20 animals HT = 17 animals Female WT = 15 animals HT = 13 animals	Male	WT = 65.94 ± 15.87	Two-way ANOVA; Holm-Sidak's multiple comparison test	Interaction; F (3, 140) = 13.24, p < 0.0001*** Target; F (3, 140) = 61.86, p < 0.0001*** Genotype; F (1, 140) = 0.3150, p = 0.5755		Mother WT v Mother HT, p = 0.0088, **
										HT = 120.32 ± 17.30				Nest WT v Nest HT, p < 0.001, ***
				Nest quadrant						WT = 210.04 ± 17.12				Fresh WT v Fresh HT, p = 0.6623, ns
										HT = 111.73 ± 19.35				Empty WT v Empty HT, p = 0.6623, ns
				Fresh quadrant						WT = 3.21 ± 1.19
										HT = 12.41 ± 2.81
				Empty quadrant						WT = 14.64 ± 4.64
										HT = 29.20 ± 7.17
				Mother quadrant					Female	WT = 101.99 ± 23.36	Two-way ANOVA	Interaction; F (3, 104) = 1.23, p = 0.3017 Target; F (3, 104) = 21.25, p < 0.0001*** Genotype; F (1, 104) = 0.0502, p = 0.8232
										HT = 117.81 ± 16.20
				Nest quadrant						WT = 151.66 ± 33.02
										HT = 106.25 ± 22.35
				Fresh quadrant						WT = 9.48 ± 2.85
										HT = 14.95 ± 4.72
				Empty quadrant						WT = 16.54 ± 6.48
										HT = 29.08 ± 6.40
			Mother-Nest Preference index						Male	WT = -0.52 ± 0.12	Two-way ANOVA; Mann-Whitney test	Interaction; F (1, 61) = 1.742, p = 0.1918 Sex; F (1, 61) = 2.858, p = 0.0960 Genotype; F(1, 61) = 6.096, p = 0.0164		Mann-Whitney test; mWT v mHT, p = 0.0007###	p=0.2316	p=0.0053**
										HT = 0.06± 0.13				Mann-Whitney test; fWT v fHT, p = 0.8915, ns	p=0.2748	p=0.0306*
									Female	WT = -0.06 ± 0.21					p=0.0003***	p=0.00021**
										HT = 0.12 ± 0.15					p=0.3813	p=0.5097
4	A	Three chamber assay	Sniffing time (s)	Stranger vs Object		Stranger	12 ~ 16 weeks	Male WT = 24 animals HT = 23 animals Female WT = 10 animals HT = 11 animals	Male	WT = 131.30 ± 5.60	Two-way ANOVA; Holm-Sidak's multiple comparison test	Interaction; F (1, 90) = 6.589, p = 0.0119 Target; F (1, 90) = 329.3, p <0.0001 Genotype; F(1, 90) = 12.71, p = 0.0006		WT_O v WT_S1, p < 0.0001, ***
										HT = 168.06 ± 9.48				HT_O v HT_S1, p < 0.0001, ***
						Object				WT = 37.91 ± 3.27
										HT = 43.90 ± 3.79
						Stranger			Female	WT = 144.69 ± 10.65	Two-way ANOVA; Holm-Sidak's multiple comparison test	Interaction; F (1, 38) = 1.351, p = 0.2523 Target; F (1, 38) = 87.26, p <0.0001 Genotype; F(1, 38) = 7.499, p = 0.0093		WT_O v WT_S1, p < 0.0001, ***
										HT = 186.69 ± 15.929				HT_O v HT_S1, p < 0.0001, ***
						Object				WT = 56.63 ± 6.09
										HT = 73.60 ± 6.53
				Stranger 1 vs Stranger 2		Stranger 1			Male	WT = 57.29 ± 4.02	Two-way ANOVA; Holm-Sidak's multiple comparison test	Interaction; F (1, 86) = 3.081, p = 0.0828 Target; F (1, 86) = 37.31, p < 0.0001 Genotype; F(1, 86) = 19.55, p < 0.0001		WT_S1 v WT_S2, p = 0.0025, **
										HT = 69.88 ± 4.13				HT_S1 v HT_S2, p = 0.0001, ***
						Stranger 2				WT = 77.85 ± 5.27
										HT = 107.011 ± 5.31
						Stranger 1			Female	WT = 71.18 ± 6.93	Two-way ANOVA; Holm-Sidak's multiple comparison test	Interaction; F (1, 38) = 2.033, p = 0.1620 Target; F (1, 38) = 7.607, p = 0.0089 Genotype; F(1, 38) = 15.50, p = 0.0003		WT_S1 v WT_S2, p = 0.3632, ns
										HT = 98.77 ± 9.02				HT_S1 v HT_S2, p = 0.0087 **
						Stranger 2				WT = 85.81 ± 14.11
										HT = 144.71 ± 12.36
			S1-O Preference index						Male	WT = 0.55 ± 4.07	Two-way ANOVA	Interaction; F (1, 64) = 0.1185, p = 0.7318 Sex; F (1, 64) = 6.692, p = 0.0120 Genotype; F(1, 64) = 0.01109, p = 0.9164
										HT = 0.57 ± 4.08
									Female	WT = 0.44 ± 5.66
										HT = 0.43± 4.80
			S2-S1 Preference index						Male	WT = 0.01± 0.07	Two-way ANOVA	Interaction; F (1, 62) = 0.2327, p = 0.6312 Sex; F (1, 62) = 0.9396, p = 0.3362 Genotype; F(1, 62) = 1.531, p = 0.2206
										HT = 0.07 ± 0.05
									Female	WT = 0.05 ± 0.11
										HT = 0.18 ± 0.06
	B	Direct interaction	Dyadic interaction time (s)				11 ~13 weeks	WT = 10 animals HT = 10 animals	Male	WT = 44.72 ± 7.78	Two-way ANOVA	Interaction; F (1, 32) = 0.8123, p = 0.3742 Sex; F (1, 32) = 4.398e-006, p = 0.9983 Genotype; F(1, 32) = 1.724, p = 0.1985
										HT = 63.64 ± 8.31
								WT = 9 animals HT = 7 animals	Female	WT = 52.44 ± 5.14
										HT = 55.95 ± 12.93
	C	Ultrasonic vocalization	Number of USV calls (count)				14 ~ 17 weeks	WT = 24 animals HT = 22 animals	Male	WT = 1159 ± 81.78	Student's t-test	t(44) = 0.5669	Two-tailed	p = 0.5737, ns	p = 0.0791	p = 0.0578
										HT = 1091 ± 87.59					p = 0.4083	p = 0.1255
			Frequency of call (kHz)							WT = 20.44 ± 5.33	Mann-Whitney U test	U = 179	Two-tailed	p = 0.0627, ns	p = 0.2949	p = 0.5413
										HT = 31.43 ± 5.83					p = 0.0365*	p = 0.0958
			Total duration of call (s)							WT = 35.19 ± 4.069	Student's t-test	t(44) = 0.9498	Two-tailed	p = 0.3474, ns	p = 0.9024	p = 0.9467
										HT = 30.06 ± 3.469					p = 0.7077	p = 0.7282
			Loudness of call (dB)							WT = 43.25 ± 0.9886	Student's t-test	t(44) = 1.858	Two-tailed	p = 0.0699, ns	p = 0.4853	p = 0.9711
										HT = 45.54 ± 0.7406					p = 0.6011	p = 0.9786
5	A	Repetitive behavior	Self-grooming time without nest (s)				9 ~ 11 weeks	WT = 8 animals HT = 11 animals	Male	WT = 172.49 ± 21.77	Two-way ANOVA	Interaction; F (1, 72) = 0.0615, p = 0.8048 Sex; F (1, 72) = 0.1393, p = 0.7101 Genotype; F(1, 72) = 0.0613, p = 0.8052
										HT = 184.37 ± 24.78
								WT = 9 animals HT = 8 animals	Female	WT = 187.38 ± 20.73
										HT = 187.37 ± 27.74
			Self-grooming time with nest (s)				15~19 weeks	WT = 11 animals HT = 7 animals	Male	WT = 38.89 ± 5.55	Two-way ANOVA	Interaction; F (1, 32) = 1.296, p = 0.2635 Sex; F (1, 32) = 2.473, p = 0.1257 Genotype; F(1, 32) = 1.309, p = 0.2610
										HT = 28.53 ± 4.22
								WT = 8 animals HT = 10 animals	Female	WT = 26.59 ± 2.77
										HT = 26.56 ± 3.62
			Digging time with nest (s)				15~19 weeks	WT = 11 animals HT = 7 animals	Male	WT = 207.64 ± 21.88	Two-way ANOVA; Mann-Whitney test & Unpaired t-test	Interaction; F (1, 32) = 2.114, p = 0.1556 Sex; F (1, 32) = 0.0493, p = 0.8257 Genotype; F(1, 32) = 9.660, p = 0.0039		Mann-Whitney test; mWT v mHT, p = 0.2854	p=0.0828	p=0.9302
										HT = 252.54 ± 35.35				Unpaired t-test; fWT v fHT, p = 0.0046 ##	N too small	N too small
								WT = 8 animals HT = 10 animals	Female	WT = 174.20 ± 21.48					p=0.6350	p=0.3876
										HT = 298.03 ± 28.78					p=0.4945	p=0.5918
	B	LABORAS-grooming	Self-grooming duration per hour	Off		24 hr	8 weeks	WT = 8 animals HT = 7 animals	Male		Two-way Repeated Measures ANOVA; Holm-Sidak's multiple comparison test	Interaction; F (35, 455) = 1.633, p = 0.0144 Time; F (9.082, 118.1) = 7.842, p < 0.0001 Genotype; F(1, 13) = 6.861, p = 0.0212		p = 0.0207, *
						25 hr								p = 0.0629, ns
						26 hr								p = 0.1193, ns									endocardial cushion valve
						27 hr								p = 0.0003, ***
						28 hr								p = 0.2055, ns
						29 hr								p = 0.0827, ns
						30 hr								p = 0.2735, ns
						31 hr								p = 0.0302, *
						32 hr								p = 0.0485, *
						33 hr								p = 0.016, *
						34 hr								p = 0.8469, ns
						35 hr								p = 0.1835, ns
						48 hr								p = 0.5417, ns
						49 hr								p = 0.952, ns
						50 hr								p = 0.9334, ns
						51 hr								p = 0.9859, ns
						52 hr								p = 0.7634, ns
						53 hr								p = 0.2599, ns
						54 hr								p = 0.0551, ns
						55 hr								p = 0.0402, *
						56 hr								p = 0.1513, ns
						57 hr								p = 0.0434, *
						58 hr								p = 0.0611, ns
						59 hr								p = 0.4482, ns
						72 hr								p = 0.1694, ns
						73 hr								p = 0.9623, ns
						74 hr								p = 0.0722, ns
						75 hr								p = 0.0187, *
						76 hr								p = 0.0072, **
						77 hr								p = 0.3152, ns
						78 hr								p = 0.0071, **
						79 hr								p = 0.2441, ns
						80 hr								p = 0.4782, ns
						81 hr								p = 0.377, ns
						82 hr								p = 0.0531, ns
						83 hr								p = 0.4699, ns
				On		36 hr						Interaction; F (35, 455) = 1.395, p = 0.0700 Time; F (7.786, 101.2) = 16.21, p < 0.0001 Genotype; F(1, 13) = 2.373, p = 0.1474		p = 0.932, ns
						37 hr								p = 0.4395, ns
						38 hr								p = 0.7044, ns
						39 hr								p = 0.1868, ns
						40 hr								p = 0.2599, ns
						41 hr								p = 0.0693, ns
						42 hr								p = 0.8825, ns
						43 hr								p = 0.5738, ns
						44 hr								p = 0.9825, ns
						45 hr								p = 0.7909, ns
						46 hr								p = 0.4056, ns
						47 hr								p = 0.0828, ns
						60 hr								p = 0.5841, ns
						61 hr								p = 0.0289, *									-
						62 hr								p = 0.0001, ***
						63 hr								p = 0.0026, **
						64 hr								p = 0.1495, ns
						65 hr								p = 0.2779, ns
						66 hr								p = 0.3876, ns
						67 hr								p = 0.2676, ns
						68 hr								p = 0.3032, ns
						69 hr								p = 0.2981, ns
						70 hr								p = 0.2204, ns
						71 hr								p = 0.8184, ns
						84 hr								p = 0.7758, ns
						85 hr								p = 0.8474, ns
						86 hr								p = 0.476, ns
						87 hr								p = 0.0649, ns
						88 hr								p = 0.5617, ns
						89 hr								p = 0.1135, ns
						90 hr								p = 0.8092, ns
						91 hr								p = 0.5117, ns
						92 hr								p = 0.1161, ns
						93 hr								p = 0.8845, ns
						94 hr								p = 0.0022, **
						95 hr								p = 0.1921, ns
				Off		24 hr		WT = 7 animals HT = 8 animals	Female		Two-way Repeated Measures ANOVA; Holm-Sidak's multiple comparison test	Interaction; F (35, 455) = 1.414, p = 0.0624 Time; F (7.859, 102,2) = 3.679, p = 0.0009 Genotype; F(1, 13) = 8.193, p = 0.0133		p = 0.7519, ns
						25 hr								p = 0.4444, ns
						26 hr								p = 0.473, ns
						27 hr								p = 0.3925, ns
						28 hr								p = 0.1207, ns
						29 hr								p = 0.379, ns
						30 hr								p = 0.5326, ns
						31 hr								p = 0.7787, ns
						32 hr								p = 0.0593, ns
						33 hr								p = 0.1414, ns
						34 hr								p = 0.3677, ns
						35 hr								p = 0.028, *
						48 hr								p = 0.0719, ns
						49 hr								p = 0.147, ns
						50 hr								p = 0.0323, *
						51 hr								p = 0.126, ns
						52 hr								p = 0.0824, ns
						53 hr								p = 0.8876, ns
						54 hr								p = 0.5827, ns
						55 hr								p = 0.7201, ns
						56 hr								p = 0.0603, ns
						57 hr								p = 0.0323, *
						58 hr								p = 0.5889, ns
						59 hr								p = 0.634, ns
						72 hr								p = 0.2736, ns
						73 hr								p = 0.0576, ns
						74 hr								p = 0.5231, ns
						75 hr								p = 0.2546, ns
						76 hr								p = 0.3758, ns
						77 hr								p = 0.1786, ns
						78 hr								p = 0.2746, ns
						79 hr								p = 0.3582, ns
						80 hr								p = 0.632, ns
						81 hr								p = 0.1386, ns
						82 hr								p = 0.0751, ns
						83 hr								p = 0.1682, ns
				On		36 hr						Interaction; F (35,455) = 1.187, p = 0.2180 Time; F (7.755, 100.8) = 3.290, p = 0.0025 Genotype; F(1, 13) = 1.348, p = 0.9541		p = 0.2483, ns
						37 hr								p = 0.4567, ns
						38 hr								p = 0.1409, ns
						39 hr								p = 0.8392, ns
						40 hr								p = 0.2697, ns
						41 hr								p = 0.7087, ns
						42 hr								p = 0.773, ns
						43 hr								p = 0.8551, ns
						44 hr								p = 0.1769, ns
						45 hr								p = 0.81, ns
						46 hr								p = 0.2427, ns
						47 hr								p = 0.0896, ns
						60 hr								p = 0.1567, ns
						61 hr								p = 0.0325, *
						62 hr								p = 0.1462, ns
						63 hr								p = 0.3573, ns
						64 hr								p = 0.2934, ns
						65 hr								p = 0.031, *
						66 hr								p = 0.2463, ns
						67 hr								p = 0.9391, ns
						68 hr								p = 0.1094, ns
						69 hr								p = 0.5534, ns
						70 hr								p = 0.819, ns
						71 hr								p = 0.048, *
						84 hr								p = 0.7454, ns
						85 hr								p = 0.2593, ns
						86 hr								p = 0.3712, ns
						87 hr								p = 0.0327, *
						88 hr								p = 0.5428, ns
						89 hr								p = 0.2356, ns
						90 hr								p = 0.4623, ns
						91 hr								p = 0.1906, ns
						92 hr								p = 0.2432, ns
						93 hr								p = 0.5837, ns
						94 hr								p = 0.9898, ns
						95 hr								p = 0.4161, ns
			Self-grooming duration	Off				WT = 8 animals HT = 7 animals	Male	WT = 412.98 ± 37.58	Two-way ANOVA; Mann-Whitney test	Interaction; F (1, 26) = 0.0454, p = 0.8330 Sex; F (1, 26) = 4.114, p = 0.0529 Genotype; F(1, 26) = 14.75, p = 0.0007		Mann-Whitney test; mWT v mHT, p = 0.0289#	p=0.6093	p=0.3694
										HT = 555.40 ± 39.16				Mann-Whitney test; fWT v fHT, p = 0.0401#	N too small	p=0.1867
								WT = 7 animals HT = 8 animals	Female	WT = 349.19 ± 29.81					N too small	p=0.4138
										HT = 476.64 ± 32.43					p=0.8838	p=0.5880
				On				WT = 8 animals HT = 7 animals	Male	WT = 261.14 ± 24.96	Two-way ANOVA	Interaction; F (1, 26) = 0.4099, p = 0.5276 Sex; F (1, 26) = 11.44, p = 0.0023 Genotype; F(1, 26) = 0.5551, p = 0.4629
										HT = 306.30 ± 12.74
								WT = 7 animals HT = 8 animals	Female	WT = 392.27 ± 51.57
										HT = 395.69 ± 30.74
6	A	Open field test	Distance moved (m)	Total			8 ~ 10 week	Male WT = 24 animals HT = 23 animals Female WT = 17 animals HT = 14animals	Male	WT = 179.20 ± 5.87	Two-way ANOVA	Interaction; F (1, 74) = 0.3261, p = 0.3773 Sex; F (1, 74) = 4.543, p = 0.0354* Genotype; F (1, 74) = 0.5204 p = 0.4730
										HT = 167.60 ± 7.78
									Female	WT = 193.21 ± 10.21
										HT = 191.86 ± 13.42
				0-10 min					Male		Two-way Repeated Measures ANOVA; Holm-Sidak's multiple comparison test	Interaction; F (5, 225) = 2.3613, p = 0.0410 Time; F (5, 225) = 111.3655 p < 0.0001 Genotype; F (1, 225) = 2.5574, p = 0.1168		p = 0.0018, **
				10-20 min										p = 0.4024, ns
				20-30 min										p = 0.4950, ns
				30-40 min										p = 0.6934, ns
				40-50 min										p = 0.6343, ns
				50-60 min										p = 0.0801, ns
				0-10 min					Female		Two-way Repeated Measures ANOVA; Holm-Sidak's multiple comparison test	Interaction; F (5, 145) = 2.1875, p = 0.0587 Time; F (5, 145) = 39.2097, p < 0.0001 Genotype; F (1, 145) = 0.0066 p = 0.9357		p = 0.1201, ns
				10-20 min										p = 0.7723, ns
				20-30 min										p = 0.6776, ns
				30-40 min										p = 0.5259, ns
				40-50 min										p = 0.9669, ns
				50-60 min										p = 0.8172, ns
			Center time (s)						Male	WT = 389.63 ± 41.19	Two-way ANOVA; Unpaired t-test	Interaction; F (1, 74) = 0.789, p = 0.3773 Sex; F (1, 74) = 0.0206, p = 0.8863 Genotype; F (1, 74) = 0.0751 p = 0.0331*		Unpaired t-test; mWT v mHT, p = 0.3448	p=0.5045	p=0.2191
										HT = 339.161 ± 32.68				Unpaired t-test; fWT v fHT, p = 0.0338#	p=0.4007	p=0.3028
									Female	WT = 430.21 ± 41.19					p=0.5746	p=0.6565
										HT = 309.86 ± 32.13					p=0.3924	p=0.1413
	B	LABORAS-distance	Distance moved per hour (m)	Off		24 hr	8 weeks	WT = 8 animals HT = 7 animals	Male		Two-way Repeated Measures ANOVA; Holm-Sidak's multiple comparison test	Interaction; F (35, 455) = 1.476, p = 0.0421 Time; F (7.519, 97.74) = 4.614, p < 0.0001 Genotype; F(1, 13) = 3.368, p = 0.0894		p = 0.4113, ns
						25 hr								p = 0.0559, ns
						26 hr								p = 0.0632, ns
						27 hr								p = 0.0178, *
						28 hr								p = 0.0163, *
						29 hr								p = 0.0047, **
						30 hr								p = 0.486, ns
						31 hr								p = 0.243, ns
						32 hr								p = 0.0624, ns
						33 hr								p = 0.2196, ns
						34 hr								p = 0.1839, ns
						35 hr								p = 0.0852, ns
						48 hr								p = 0.0521, ns
						49 hr								p = 0.9482, ns
						50 hr								p = 0.2202, ns
						51 hr								p = 0.8323, ns
						52 hr								p = 0.5956, ns
						53 hr								p = 0.865, ns
						54 hr								p = 0.5613, ns
						55 hr								p = 0.3858, ns
						56 hr								p = 0.2364, ns
						57 hr								p = 0.719, ns
						58 hr								p = 0.86, ns
						59 hr								p = 0.6928, ns
						72 hr								p = 0.3318, ns
						73 hr								p = 0.428, ns
						74 hr								p = 0.1279, ns
						75 hr								p = 0.0043, **
						76 hr								p = 0.0025, **
						77 hr								p = 0.5341, ns
						78 hr								p = 0.0578, ns
						79 hr								p = 0.5643, ns
						80 hr								p = 0.3049, ns
						81 hr								p = 0.1872, ns
						82 hr								p = 0.0513, ns
						83 hr								p = 0.0449, *
				On		36 hr						Interaction; F (35, 455) = 1.092, p = 0.3332 Time; F (6.573, 85.45) = 2.570, p = 0.0210 Genotype; F(1, 13) = 7.846, p = 0.0150		p = 0.8703, ns
						37 hr								p = 0.22, ns
						38 hr								p = 0.7775, ns
						39 hr								p = 0.7129, ns
						40 hr								p = 0.2622, ns
						41 hr								p = 0.6321, ns
						42 hr								p = 0.2453, ns
						43 hr								p = 0.4221, ns
						44 hr								p = 0.8212, ns
						45 hr								p = 0.9887, ns
						46 hr								p = 0.3853, ns
						47 hr								p = 0.7037, ns
						60 hr								p = 0.6753, ns
						61 hr								p = 0.176, ns
						62 hr								p = 0.0409, *
						63 hr								p = 0.0326, *
						64 hr								p = 0.0046, **
						65 hr								p = 0.095, ns
						66 hr								p = 0.0653, ns
						67 hr								p = 0.0194, *
						68 hr								p = 0.5351, ns
						69 hr								p = 0.1637, ns
						70 hr								p = 0.7083, ns
						71 hr								p = 0.4468, ns
						84 hr								p = 0.1549, ns
						85 hr								p = 0.9975, ns
						86 hr								p = 0.3032, ns
						87 hr								p = 0.624, ns
						88 hr								p = 0.3407, ns
						89 hr								p = 0.8697, ns
						90 hr								p = 0.8084, ns
						91 hr								p = 0.1837, ns
						92 hr								p = 0.5296, ns
						93 hr								p = 0.7474, ns
						94 hr								p = 0.1662, ns
						95 hr								p = 0.2214, ns
				Off		24 hr		WT = 7 animals HT = 8 animals	Female		Two-way Repeated Measures ANOVA; Holm-Sidak's multiple comparison test	Interaction; F (35, 455) = 1.421, p = 0.0596 Time; F (6.803, 88.44) = 4.501, p = 0.0003 Genotype; F(1, 13) = 1.294, p = 0.2759		p = 0.0212, *
						25 hr								p = 0.0604, ns
						26 hr								p = 0.015, *
						27 hr								p = 0.7214, ns
						28 hr								p = 0.3887, ns
						29 hr								p = 0.5652, ns
						30 hr								p = 0.8482, ns
						31 hr								p = 0.8497, ns
						32 hr								p = 0.6025, ns
						33 hr								p = 0.5905, ns
						34 hr								p = 0.1564, ns
						35 hr								p = 0.2635, ns
						48 hr								p = 0.0184, *
						49 hr								p = 0.7738, ns
						50 hr								p = 0.8711, ns
						51 hr								p = 0.5669, ns
						52 hr								p = 0.9017, ns
						53 hr								p = 0.892, ns
						54 hr								p = 0.7453, ns
						55 hr								p = 0.6206, ns
						56 hr								p = 0.5755, ns
						57 hr								p = 0.6306, ns
						58 hr								p = 0.5236, ns
						59 hr								p = 0.758, ns
						72 hr								p = 0.0009, ***
						73 hr								p = 0.0309, *
						74 hr								p = 0.0316, *
						75 hr								p = 0.3346, ns
						76 hr								p = 0.2032, ns
						77 hr								p = 0.4185, ns
						78 hr								p = 0.3588, ns
						79 hr								p = 0.0433, *
						80 hr								p = 0.7034, ns
						81 hr								p = 0.0683, ns
						82 hr								p = 0.0026, **
						83 hr								p = 0.3204, ns
				On		36 hr						Interaction; F (47, 611) = 1.251, p = 0.1269 Time; F (8.758, 113.9) = 3.137 p = 0.0023 Genotype; F(1, 13) = 1.348, p = 0.2666		p = 0.3238, ns
						37 hr								p = 0.7974, ns
						38 hr								p = 0.274, ns
						39 hr								p = 0.8903, ns
						40 hr								p = 0.3436, ns
						41 hr								p = 0.7534, ns
						42 hr								p = 0.8805, ns
						43 hr								p = 0.6062, ns
						44 hr								p = 0.9612, ns
						45 hr								p = 0.9029, ns
						46 hr								p = 0.9947, ns
						47 hr								p = 0.8589, ns
						60 hr								p = 0.1467, ns
						61 hr								p = 0.08, ns
						62 hr								p = 0.1111, ns
						63 hr								p = 0.2186, ns
						64 hr								p = 0.8932, ns
						65 hr								p = 0.2232, ns
						66 hr								p = 0.1164, ns
						67 hr								p = 0.7039, ns
						68 hr								p = 0.4453, ns
						69 hr								p = 0.0531, ns
						70 hr								p = 0.51, ns
						71 hr								p = 0.1151, ns
						84 hr								p = 0.3955, ns
						85 hr								p = 0.8223, ns
						86 hr								p = 0.4336, ns
						87 hr								p = 0.2633, ns
						88 hr								p = 0.5233, ns
						89 hr								p = 0.2233, ns
						90 hr								p = 0.4461, ns
						91 hr								p = 0.792, ns
						92 hr								p = 0.4303, ns
						93 hr								p = 0.9127, ns
						94 hr								p = 0.6308, ns
						95 hr								p = 0.8498, ns
			Distance moved (m)	Off				WT = 8 animals HT = 7 animals	Male	WT = 12.26 ± 0.99	Two-way ANOVA	Interaction; F (1, 26) = 3.909, p = 0.0587 Sex; F (1, 26) = 11.31, p = 0.0024 Genotype; F(1, 26) = 0.0106, p = 0.9190
										HT = 9.75 ± 0.93
								WT = 7 animals HT = 8 animals	Female	WT = 13.93 ± 0.51
										HT = 16.19 ± 1.80
				On				WT = 8 animals HT = 7 animals	Male	WT = 2.97 ± 0.34	Two-way ANOVA; Holm-Sidak's multiple comparison test	Interaction; F (1, 26) = 2.054, p = 0.1637 Sex; F (1, 26) = 9.236, p = 0.0054 Genotype; F(1, 26) = 7.649, p = 0.0103		mWT v mHT, p = 0.0126, *
										HT = 1.68 ± 0.30				fWT v fHT, p = 0.3547, ns
								WT = 7 animals HT = 8 animals	Female	WT = 3.46 ± 0.31
										HT = 3.05 ± 0.27
	C	Elevated plus maze	Time spent in each arm (s)	Open arm			9 ~12 weeks	WT = 23 animals HT = 19 animals	Male	WT = 104.30 ± 7.91	Two-way ANOVA; Unpaired t-test & Mann-Whitney test	Interaction; F (1, 75) = 0.5078, p = 0.4783 Sex; F (1, 75) = 1.541, p = 0.2183 Genotype; F (1, 75) = 6.198 p = 0.0150		Unpaired t-test; mWT v mHT, p = 0.0218#	p=0.3298	p=0.0764
										HT = 77.80 ± 7.82				Mann-Whitney test; fWT v fHT, p = 0.4929	p=0.4356	p=0.5692
								WT = 22 animals HT = 15 animals	Female	WT =88.13 ± 7.91					p=0.0992	p=0.0045**
										HT = 73.43 ± 9.09					p=0.5898	p=0.5200
				Closed arm				WT = 23 animals HT = 19 animals	Male	WT = 346.71 ± 12.87	Two-way ANOVA; Unpaired t-test	Interaction; F (1, 75) = 0.0975, p = 0.7557 Sex; F (1, 75) = 0.0347, p = 0.8527 Genotype; F (1, 75) = 13.07 p = 0.00005		Unpaired t-test; mWT v mHT, p = 0.0030##	p=0.0704	p=0.0597
										HT = 397.80 ± 9.69				Unpaired t-test; fWT v fHT, p = 0.0475#	p=0.1865	p=0.2339
								WT = 22 animals HT = 15 animals	Female	WT = 353.19 ± 12.16					p=0.0507	p=0.0542
										HT = 396.16 ± 17.74					p=0.6263	p=0.5714
			Total distance moved (m)					WT = 23 animals HT = 19 animals	Male	WT = 25.88 ± 0.66	Two-way ANOVA	Interaction; F (1, 75) = 0.688, p = 0.7938 Sex; F (1, 75) = 1.363, p = 0.2467 Genotype; F (1, 75) = 2.822 p = 0.0971
										HT = 24.63 ± 0.72
								WT = 22 animals HT = 15 animals	Female	WT = 25.08 ± 1.01
										HT = 23.38 ± 1.20
	D	Light/dark chamber	Time in light chamber (s)				15 ~ 18 weeks	WT = 9 animals HT = 9 animals	Male	WT = 95.63 ± 8.47	Two-way ANOVA; Unpaired t-test & Mann-Whitney test	Interaction; F (1, 28) = 0.4637, p = 0.5015 Sex; F (1, 28) = 1.724, p = 0.1998 Genotype; F (1, 28) = 4.219 p = 0.0494		Unpaired t-test; mWT v mHT, p = 0.3252	p=0.2009	p=0.9632
										HT = 75.34 ± 18.11				Mann-Whitney test; fWT v fHT, p = 0.1419	p=0.3031	p=0.0985
								WT = 8 animals HT = 6 animals	Female	WT = 125.11 ± 15.95					p=0.4211	p=0.5856
										HT = 84.68 ± 12.36					N too small	p=0.7583
			Distance moved in light (m)					WT = 9 animals HT = 9 animals	Male	WT = 23.04 ± 1.84	Two-way ANOVA	Interaction; F (1, 28) = 2.528, p = 0.1231 Sex; F (1, 28) = 0.0979, p = 0.7566 Genotype; F (1, 28) = 0.9146 p = 0.3471
										HT = 13.18 ± 2.27
								WT = 8 animals HT = 6 animals	Female	WT = 18.09 ± 1.17
										HT = 20.55 ± 9.28
Extended Data Figure 1	B	CHD8 mRNA level	P0 read count				P0	WT = 3 animals HT = 3 animals	Male	WT = 7,099.47 ± 662.98	Two-way ANOVA	Interaction; F (1, 8) = 0.0002621, p = 0.9875 Sex; F (1, 8) = 2.915, p = 0.1262 Genotype; F(1, 8) = 05.007, p = 0.0556
										HT = 8,280.57 ± 184.84
								WT = 3 animals HT = 3 animals	Female	WT = 8,002.60 ± 455.96
										HT = 9,166.73 ± 225.20
			P25 read count				P25	WT = 3 animals HT = 3 animals	Male	WT = 4,764.83 ± 178.33	Two-way ANOVA; Holm-Sidak's multiple comparison test	Interaction; F (1, 8) = 7.216, p = 0.0277 Sex; F (1, 8) = 29.92, p < 0.001 Genotype; F(1, 8) = 152.2, p < 0.001		mWT v mHT, p < 0.001, ***
										HT = 7,755.13 ± 127.30				fWT v fHT, p < 0.001, ***
								WT = 3 animals HT = 3 animals	Female	WT = 4,210.73 ± 154.42
										HT = 6,131.63 ± 183.84
			P80 read count				P80	WT = 3 animals HT = 3 animals	Male	WT = 3,537.00 ± 89.25	Two-way ANOVA; Holm-Sidak's multiple comparison test	Interaction; F (1, 8) = 2.879, p = 0.1282 Sex; F (1, 8) = 5.939, p = 0.040 Genotype; F(1, 8) = 99.32, p < 0.001		mWT v mHT, p < 0.001, ***
										HT = 4,939.47 ± 138.82				fWT v fHT, p = 0.0023, **
								WT = 3 animals HT = 3 animals	Female	WT = 3,447.97 ± 64.23
										HT = 4,442.37 ± 84.85
						a
